# Supplementary material for: EPHX1 and ERCC2 polymorphisms are associated with cisplatin-induced nephrotoxicity and prognosis in Thai cancer patients
Source: PLoS One. 2025 Jun 17;20(6):e0324699. doi: 10.1371/journal.pone.0324699 (PMC12173183; doi:10.1371/journal.pone.0324699)
Supplement: S9 Data File — (XLSX) [file pone.0324699.s013.xlsx]

## Sheet: S9 Data File
Cancer	Patient ID	Sex (male=0, female=1)	Age	rs316019	rs1051740	rs11615	rs3212986	rs13181	rs1799793	Baseline eGFR (ml/min/1.73m2)	Baseline SCr (mg/dL)	AKD (yes=1, no=0)	Time to AKD (days)	Time to OS (years)	Time to PFS (years)
Esophageal	1	0	43.1	CC	CC	AG	CA	TT	CC	113	0.74	0	36	0.70041
Esophageal	2	0	68.7	CC	TC	AG	CC	TT	CC	97.5	0.69	0	63	1.07524
Esophageal	3	0	55.6	CC	TC	AG	CC	TT	CT	102.2	0.77	0	78	1.54856
Esophageal	4	0	63.6	CC	CC	GG	CC	TT	CC	96.6	0.77	1	41	6.41587
Esophageal	5	0	65.2	CC	TT	GG	CA	TT	CC	99	0.7	0	86	0.678523
Esophageal	6	0	48.7	CC	TC	AA	CC	TG	CT	110.9	0.71	0	85	1.73461
Esophageal	7	0	66.7	AC	TT	AG	CA	TG	CC	98.9	0.69	0	62	1.1327
Esophageal	8	0	59.5	CC	TC	GG	AA	TT	CC	91.9	0.91	1	51	1.94528
Esophageal	9	0	70.8	AC	TC	GG	CA	TG	CC	68.4	1.09	1	14	0.897401
Lung	10	1	57.9	CC	TC	AA	CC	TG	CC	94.5	0.71	0	83	2.03283
Lung	11	1	56.8	CC	TC	GG	CA	TT	CC	89.1	0.75	1	39	2.64569
Lung	12	1	57.3	CC	TC	AG	CC	TG	CC	100.6	0.61	0	85	5.26949
Lung	13	1	62.8	CC	TT	GG	CA	TT	CC	77.8	0.81	1	2	5.10534
Lung	14	1	61.3	CC	CC	AG	CA	TT	CC	90.4	0.72	1	7	6.07114
Lung	15	1	68.11	CC	CC	AA	CC	TT	CC	100.1	0.49	1	8	4.61286
Lung	16	1	65.5	CC	TT	GG	CC	TG	CT	93.2	0.65	0	86	2.87278
Lung	17	1	55.1	CC	TC	AG	CC	TT	CC	94.3	0.72	1	24	4.10397
Lung	18	0	63	CC	TC	GG	CC	TT	CC	88.2	0.92	0	77	3.90424
Lung	19	1	56.3	AC	TC	AG	CC	TT	CC	106.1	0.53	0	51	2.39672
Lung	20	1	68.1	AC	TC	AG	CA	TT	CC	84.6	0.73	1	39	0.221614
Lung	21	0	63.11	CC	CC	AA	CC	TT	CC	79.7	1	1	38	2.58003
Lung	22	0	64.3	AC	TC	GG	AA	TT	CC	80.2	0.99	1	29	2.82079
Lung	23	1	60.9	AC	TT	AG	CA	TT	CC	98	0.62	0	70	3.7565
Lung	24	1	53.1	AC	CC	AG	CC	TT	CC	109.1	0.52	0	71	2.98769
Lung	25	1	63.8	CC	CC	GG	CC	TT	CC	92.2	0.7	0	84	2.10944
Lung	26	0	69.1	CC	TC	GG	AA	TT	CC	89.8	0.83	0	63	2.19973
Lung	27	1	60.4	CC	CC	GG	AA	TT	CC	76.6	0.83	0	72	6.03557
Lung	28	0	71.2	CC	TC	AG	CC	TT	CC	75.4	1	0	56	2.53078
Lung	29	1	45.3	CC	TT	GG	CC	TG	CT	107.2	0.65	0	72	3.5212
Lung	30	1	65.1	CC	TC	AG	CA	TT	CC	81	0.77	1	6	4.29275
Lung	31	1	59.1	CC	TC	AG	CC	TT	CC	60.9	1.01	0	91	5.49658
Lung	32	0	43.8	AC	TC	AG	CC	TT	CC	84.6	1.07	1	7	2.69494
Lung	33	0	57.2	CC	TT	GG	AA	TG	CC	95.4	0.88	0	67	3.99453
Lung	34	1	63.3	CC	TC	GG	AA	TT	CC	76.2	0.82	0	63	2.68126
Lung	35	0	37.5	CC	TC	GG	AA	TT	CC	115.9	0.77	0	27	6.5855
Lung	36	0	62.4	CC	CC	GG	CC	TT	CC	102.4	0.68	0	70	0.968536
Lung	37	1	43.1	CC	TC	AG	CC	TT	CC	111.6	0.6	1	30	3.18468
Lung	38	1	54.1	CC	TC	GG	CC	TT	CC	99.7	0.67	1	67	1.513
Lung	39	0	69.5	CC	TC	AG	CC	TT	CC	97.4	0.68	0	56	3.49932
Lung	40	0	58.4	CC	TC	GG	AA	TT	CC	97	0.83	0	87	4.829
Lung	41	1	59.1	CC	TC	GG	CA	TT	CC	105.9	0.5	0	84	0.634747
Lung	42	0	65	CC	TT	GG	CA	TT	CC	78.6	1	0	77	4.49795
Lung	43	0	54.4	CC	TC	AG	CC	TT	CC	94	0.92	0	84	4.32558
Lung	44	1	59.8	CC	CC	GG	CC	TT	CC	91.7	0.72	1	38	3.09986
Lung	45	0	65.1	CC	TC	GG	CC	TT	CC	93.3	0.81	0	72	3.98906
Lung	46	1	54.1	CC	TC	AA	CC	TT	CC	102.2	0.62	0	62	3.67442
Lung	47	0	57.9	CC	CC	AG	CC	TG	CT	109.4	0.63	0	63	3.66348
Lung	48	1	60.2	AC	CC	AG	CA	TT	CC	96	0.66	0	91	4.90561
HNSCC	49	1	43	CC	CC	AG	CC	TT	CC	106.6	0.69	0	52	3.08345	2.97604
HNSCC	50	1	73.9	AC	TT	AG	CA	TG	CC	67	0.86	1	56	0.314638	0.175223
HNSCC	51	0	56.1	CC	TT	GG	CA	TT	CC	114	0.58	0	56	1.77839	1.61807
HNSCC	52	0	60.4	CC	TT	AG	CA	TT	CC	94.3	0.86	0	84	1.76197	2.47502
HNSCC	53	1	60.5	CC	TC	GG	CC	TT	CC	78.9	0.81	1	21	3.84131	3.70979
HNSCC	54	0	44.3	CC	TC	GG	CA	TT	CC	109.2	0.79	0	75	3.20383	3.02533
HNSCC	55	0	61.8	AC	TC	GG	CC	TG	CC	107.8	0.61	0	85	2.52804	2.28611
HNSCC	56	0	62	CC	TT	GG	CC	TT	CC	93.4	0.85	0	67	3.30506	3.15948
HNSCC	57	0	67.1	CC	CC	AG	CC	TT	CC	89.3	0.87	0	83	3.27223	3.08282
HNSCC	58	1	50.6	CC	TC	AA	CC	TT	CC	111.4	0.52	0	58	4.26813	4.14237
HNSCC	59	1	61.7	CC	TC	AG	CC	TT	CC	101.2	0.55	0	75	4.67579	4.63518
HNSCC	60	0	60.9	CC	CC	AA	CC	TT	CC	105.1	0.66	1	56	12.8181	3.70157
HNSCC	61	0	70.2	CC	TC	AG	CA	TT	CT	49.3	1.43	1	7	0.995896	0.903491
HNSCC	62	0	48	AC	TC	GG	CA	TT	CC	101.6	0.88	1	69	0.78249	0.741958
HNSCC	63	1	41.1	AC	TC	GG	CA	TT	CC	117.2	0.54	0	56	4.15322	4.03012
HNSCC	64	0	65	CC	TT	AA	CC	TT	CC	81.6	0.97	0	60	0.391245	0.106776
HNSCC	65	1	43.3	CC	TC	AG	CA	TT	CC	113.5	0.57	1	22	5.46375	5.44832
HNSCC	66	0	47.1	CC	CC	GG	CA	TG	CT	128	0.51	0	54	4.15322	4.12047
HNSCC	67	0	49.5	CC	TC	GG	CA	TT	CC	107.7	0.75	0	77	10.5144	4.50103
HNSCC	68	0	73.3	CC	TC	AA	CC	TT	CC	80.1	0.94	0	50	4.17237	3.96988
HNSCC	69	0	77.1	CC	CC	GG	CC	TT	CC	84.5	0.84	0	41	0.820793	0.731006
HNSCC	70	1	46.7	CC	TC	AG	CC	TG	CC	111.8	0.56	0	91	2.99316	2.9295
HNSCC	71	0	48.8	CC	TT	AG	CC	TG	CT	95.5	0.94	0	87	5.24487	3.75359
HNSCC	72	0	63.7	CC	CC	GG	AA	TT	CC	96.6	0.77	0	85	2.59371	2.44764
HNSCC	73	0	46.8	AC	TT	GG	AA	TG	CT	116.7	0.65	0	62	1.80027	0.646133
HNSCC	74	1	65	CC	TC	GG	AA	TG	CC	96.7	0.58	1	27	0.916553	0.788501
HNSCC	75	0	62.6	AC	TT	GG	CA	TG	CC	106.3	0.62	1	14	1.32695	1.24846
HNSCC	76	0	41.2	CC	TT	AG	CC	TT	CC	111	0.8	0	69	3.21204	0.717317
HNSCC	77	0	45.11	CC	TC	AG	CA	TG	CC	103.3	0.89	0	48	1.07797	0.985626
HNSCC	78	0	58.11	CC	TT	GG	AA	TG	CT	94.2	0.89	0	76	5.68263	5.25394
HNSCC	79	1	39.6	CC	TC	AG	CA	TT	CC	110.7	0.67	0	56	5.58139	5.40178
HNSCC	80	0	61.1	CC	TT	AG	CC	TT	CC	79.9	1.01	1	12	5.0342	4.92266
HNSCC	81	0	31.4	CC	CC	AG	CC	TT	CC	119.7	0.79	0	84	5.54036	5.45927
HNSCC	82	0	37.1	CC	TT	GG	CA	TG	CT	124.3	0.65	0	82	0.812585	0.421629
HNSCC	83	1	53.9	AC	TT	AG	CC	TT	CC	107.1	0.55	1	21	5.26676	5.16085
HNSCC	84	1	32.1	CC	TT	GG	CA	TG	CC	126.4	0.52	0	84	5.36525	5.30322
HNSCC	85	0	60.4	AC	TC	AG	CC	TT	CC	102.6	0.7	1	15	5.35705	5.15537
HNSCC	86	0	61.5	CC	TT	GG	AA	TT	CC	97.4	0.78	0	54	3.75103	3.57289
HNSCC	87	0	66.1	CC	CC	GG	AA	TT	CC	97.2	0.72	0	65	5.32968	5.29227
HNSCC	88	0	55.9	CC	TC	GG	CA	TT	CC	101.1	0.79	1	63	1.88783	1.81246
HNSCC	89	0	55	AA	CC	AG	CC	TT	CC	132.4	0.41	0	84	0.697674	0.194387
HNSCC	90	1	69	AC	TC	GG	CA	TG	CT	91	0.64	0	67	5.28044	5.1499
HNSCC	91	0	58.1	CC	TC	GG	AA	TT	CC	101.7	0.74	1	21	1.76471	0.386037
HNSCC	92	0	59.11	CC	TC	GG	CA	TT	CC	104.5	0.68	0	89	2.6238	2.57906
HNSCC	93	1	38.7	CC	TC	GG	AA	TT	CC	116.3	0.59	1	40	4.30643	4.21355
HNSCC	94	0	63.2	AC	CC	GG	CA	TT	CC	102.3	0.67	0	74	2.9959	2.81999
HNSCC	95	0	55.3	AC	CC	GG	CC	TT	CC	105.6	0.71	0	56	1.37893	0.424367
HNSCC	96	0	61.2	CC	TC	AG	CC	TT	CC	113.3	0.54	1	14	5.14911	4.57769
HNSCC	97	0	59.4	CC	CC	AG	CA	TG	CT	102.7	0.71	0	87	1.69631	0.952772
HNSCC	98	0	59.4	CC	TC	AG	CC	TT	CC	103.3	0.7	1	13	1.12175	0.517454
HNSCC	99	0	57.3	CC	CC	GG	AA	TT	CC	79.3	1.04	0	77	5.02326	5.02122
HNSCC	100	0	68.1	CC	TC	GG	CA	TT	CC	83	0.94	1	21	5.04241	4.846
HNSCC	101	0	59.6	CC	CC	AG	CC	TG	CT	78.2	1.04	0	76	1.513	1.36345
HNSCC	102	0	52.7	CC	TT	AA	CC	TT	CC	107.3	0.72	0	78	5.00137	4.92539
HNSCC	103	0	42.11	CC	TT	GG	CC	TT	CC	99.6	0.94	0	56	1.95622	1.94114
HNSCC	104	1	64.2	CC	CC	AG	CA	TT	CC	92.4	0.68	0	84	1.50479	0.465435
HNSCC	105	0	61.5	CC	TC	AA	CC	TT	CC	86	0.95	0	77	1.02599	0.807666
HNSCC	106	0	27.6	CC	TT	GG	CA	TT	CC	123.1	0.79	0	69	4.98222	4.89802
HNSCC	107	1	52.3	AC	CC	AG	CC	TG	CT	100.6	0.68	0	71	1.98906	2.91855
HNSCC	108	0	44.2	CC	TT	AG	CC	TT	CC	114.1	0.71	0	87	4.85089	4.76934
HNSCC	109	1	55.4	AA	CC	AG	CA	TT	CC	103.2	0.59	0	64	4.98222	4.89254
HNSCC	110	0	50.6	CC	TT	AG	CC	TT	CC	100.2	0.88	0	75	4.84815	4.75017
HNSCC	111	0	56.6	CC	TT	GG	CC	TT	CC	92.6	0.92	1	70	2.73324	1.1718
HNSCC	112	0	58.4	CC	TC	GG	AA	TT	CC	100.6	0.76	0	49	4.65663	4.50924
HNSCC	113	0	54.7	CC	TC	GG	CC	TT	CC	99.3	0.84	0	49	0.861833	0.350445
HNSCC	114	0	53.5	AC	TC	AG	CA	TT	CT	111.8	0.64	1	69	3.72093	3.65229
HNSCC	115	1	45.1	CC	TC	GG	AA	TT	CC	106.2	0.67	0	77	4.66758	4.52019
HNSCC	116	0	35.8	CC	TC	AG	CA	TT	CC	115.7	0.8	0	86	4.71683	4.58316
HNSCC	117	0	33.4	CC	TC	AG	CC	TG	CT	114.5	0.85	0	77	4.61012	4.52019
HNSCC	118	0	42	CC	CC	AG	CC	GG	TT	124.9	0.59	0	33	0.188782	0.106776
HNSCC	119	0	46.1	AC	TC	GG	CC	TT	CC	95.6	0.95	0	80	2.10944	2.08077
HNSCC	120	0	61.9	CC	TC	AA	CC	TT	CC	72.9	1.09	1	22	2.38304	2.30527
HNSCC	121	0	53.6	CC	TT	AG	CA	TT	CC	98.1	0.88	0	84	4.60191	4.5065
HNSCC	122	0	66	CC	TT	AG	CA	TT	CC	89.5	0.88	0	77	4.50342	4.45175
HNSCC	123	0	52	CC	TC	GG	CA	TT	CC	99.5	0.88	0	63	4.09029	4.03285
HNSCC	124	1	45.5	AC	TC	AG	CC	TT	CC	123.8	0.42	0	78	4.36936	4.29843
HNSCC	125	1	51.5	CC	CC	GG	CC	TT	CC	108.6	0.55	0	47	4.42955	4.32854
HNSCC	126	0	59.6	CC	CC	AG	CC	TT	CC	95.8	0.84	0	69	0.287278	0.221766
HNSCC	127	0	53.1	CC	TC	GG	CA	TT	CC	111.1	0.65	1	59	3.24213	3.20602
HNSCC	128	0	71.7	AC	TT	GG	CA	TT	CC	87.7	0.85	0	81	3.33789	3.27447
HNSCC	129	1	36.1	CC	TC	GG	CA	TT	CC	123.7	0.51	0	62	4.37483	4.29021
HNSCC	130	0	52.9	CC	CC	AG	CA	TT	CC	87.2	0.99	0	56	3.93707	3.83025
HNSCC	131	1	51.1	CC	TC	GG	CA	TT	CC	76.1	0.88	1	49	4.33379	4.25736
HNSCC	132	0	61.1	CC	TC	AG	CC	TT	CC	85	0.96	0	58	4.29549	4.1807
HNSCC	133	0	62.1	CC	TT	AG	CA	TT	CC	94.8	0.82	0	37	0.842681	0.183436
HNSCC	134	0	37.4	AC	TC	GG	AA	TT	CC	113	0.82	0	62	4.24897	4.15332
HNSCC	135	1	50.9	AC	TC	AG	CA	TT	CC	112.9	0.5	0	63	4.2736	4.19986
HNSCC	136	0	64.2	CC	TT	GG	CA	TT	CC	91.6	0.86	0	91	4.08208	3.98905
HNSCC	137	0	42.3	CC	TC	AG	CA	TT	CC	133.7	0.5	0	63	0.982216	0.19165
HNSCC	138	1	59.11	CC	TT	GG	CC	TT	CC	81.9	0.79	0	77	4.13954	4.06571
HNSCC	139	0	47.7	CC	CC	AG	CA	TG	CC	83.2	1.06	0	71	2.45964	2.44216
HNSCC	140	0	48.7	AA	CC	AG	CC	TG	CT	122.3	0.56	0	86	1.21204	0.309377
HNSCC	141	0	61.2	CC	TT	AG	CC	TT	CC	94.5	0.84	0	90	4.0383	0.246407
HNSCC	142	0	64.6	CC	TC	AG	CC	TT	CT	94.9	0.79	0	91	2.64843	2.59548
HNSCC	143	0	59.1	AC	TC	GG	AA	TG	TT	59.2	1.31	1	14	1.2093	0.944558
HNSCC	144	0	66.9	CC	TC	GG	CA	TT	CC	106.2	0.58	0	84	3.83311	0.312115
HNSCC	145	0	69.7	CC	TT	AG	CC	TG	CT	90.2	0.82	0	76	3.70178	3.58658
HNSCC	146	1	66.2	CC	TC	AG	CA	TT	CC	79.2	0.78	0	78	3.77018	3.66598
HNSCC	147	0	62.7	CC	CC	GG	CC	TT	CC	94.8	0.82	0	65	3.62243	3.54826
HNSCC	148	0	53.4	AC	TT	GG	CA	TT	CC	121.7	0.52	0	58	0.771546	0.372348
HNSCC	149	1	72.4	CC	TT	AA	CC	TG	CT	75.9	0.78	1	42	0.276334	0.136893
HNSCC	150	0	50.1	CC	TC	AG	CA	TT	CC	107.6	0.74	1	49	1.58687	1.33881
HNSCC	151	1	70.9	CC	TC	AA	CC	TT	CC	88.6	0.68	0	63	0.889193	0.736482
HNSCC	152	1	42.4	AC	TC	AG	CA	TT	CC	118.6	0.51	0	58	3.20383	3.14579
HNSCC	153	0	38.11	CC	TT	AG	CA	TT	CC	119.7	0.7	0	84	2.71409	3.2553
HNSCC	154	0	36	CC	TC	GG	CC	TT	CC	111	0.87	0	77	3.39261	3.32101
HNSCC	155	0	57.4	CC	CC	AG	CA	TT	CC	111.6	0.6	0	58	3.25855	0.413415
HNSCC	156	1	42.3	CC	TC	AA	CC	TT	CC	110.1	0.64	0	54	3.29138	3.21698
HNSCC	157	0	60.2	AC	TC	AG	CC	TG	CT	94.7	0.85	0	88	0.831737	0.692676
HNSCC	158	0	52.5	CC	TC	AG	CC	TT	CC	75.9	1.11	1	9	3.25308	3.10746
HNSCC	159	1	64.2	CC	CC	GG	CA	TG	CT	104.4	0.47	0	39	0.21067	0.106776
HNSCC	160	0	55	AC	TC	GG	CA	TG	CT	86.4	0.98	0	63	3.28865	3.08282
HNSCC	161	0	56	CC	TC	GG	CA	TG	CC	85.8	0.98	0	61	3.18194	3.07734
HNSCC	162	0	47.3	CC	TT	AG	CC	TT	CT	108.1	0.77	0	84	2.07114	1.95209
HNSCC	163	1	43.11	CC	CC	GG	CA	TT	CC	119.3	0.49	0	56	1.32969	1.19918
HNSCC	164	1	43.1	CC	TT	GG	CA	TT	CC	109.9	0.63	0	54	2.90835	2.71869
HNSCC	165	0	50.7	AC	TC	AG	CA	TT	CC	109.4	0.71	0	61	1.89056	1.75222
HNSCC	166	1	49.1	CC	TC	GG	CA	TT	CC	109.5	0.56	0	84	2.60465	2.55168
HNSCC	167	1	55	CC	TT	AG	CC	TT	CC	103.2	0.59	0	77	2.39398	2.08624
HNSCC	168	1	56.7	CC	TC	GG	CC	GG	CC	92.1	0.73	0	90	1.00958	0.892539
HNSCC	169	0	59.6	CC	TC	GG	CC	TT	CC	77.3	1.05	1	14	2.08481	1.97673
